# Supplementary material for: Transposable Elements and Teleost Migratory Behaviour
Source: Int J Mol Sci. 2021 Jan 9;22(2):602. doi: 10.3390/ijms22020602 (PMC7827017; doi:10.3390/ijms22020602)
Supplement: Supplementary file 1 [file ijms-22-00602-s001.zip]

Archive with 11 entries (8 files):
- Supplementary_material/
- Supplementary_material/SupplementaryFigure/
- Supplementary_material/SupplementaryFigure/FigureS1.TIF
- Supplementary_material/SupplementaryFigure/FigureS2A.tif
- Supplementary_material/SupplementaryFigure/FigureS2B.tif
- Supplementary_material/SupplementaryFigure/FigureS3.TIF
- Supplementary_material/SupplementaryFileS1.pdf
- Supplementary_material/SupplementaryTables/
- Supplementary_material/SupplementaryTables/TableS1.docx
- Supplementary_material/SupplementaryTables/TableS2.docx
- Supplementary_material/SupplementaryTables/TableS3.docx
